# Supplementary material for: Comparison of two negative pressure ureteral access sheaths combined with day-case flexible ureteroscopy for renal stones randomized trial
Source: Sci Rep. 2024 Nov 23;14:29092. doi: 10.1038/s41598-024-80934-w (PMC11585551; doi:10.1038/s41598-024-80934-w)
Supplement: Supplementary file 1 — Supplementary Material 1 [file 41598_2024_80934_MOESM1_ESM.xlsx]

## Sheet: Sheet1
ID	Group	Gender	Year	BMI	Urine culture	Comorbidities	ASA	Operation time	Stone diameter（mm）	Hydronephrosis	stone site	Stone location	Stone CT density (HU)	Stone free(first day)	Stone free (one month)	Sepsis	Fever	Urine leakage	Readmission	hospitalization expenses
1	0	0	21	24.8016	0	0	1	45	8	0	2	0	0	1	1	0	0	0	0	18566.8
2	0	0	30	21.3839	0	0	1	55	15	1	2	1	1	1	1	0	0	0	0	18410.4
3	0	0	31	25.9516	0	0	1	100	19	1	0	1	1	0	1	0	0	1	0	18581.4
4	0	1	30	28.4444	0	0	1	60	11	2	1	1	0	1	1	0	0	0	0	14510.2
5	0	0	43	19.1327	0	1	1	86	18	1	0	0	0	0	0	0	0	0	0	18334.4
6	0	1	44	23.8281	0	0	1	90	11	0	2	1	1	1	1	0	0	0	0	15590.1
7	0	1	47	28.764	0	0	1	50	12	0	0	1	0	1	1	0	0	0	0	20879.2
8	0	1	38	21.8522	0	0	1	48	12	2	2	1	0	1	1	0	0	0	0	15218.3
9	0	1	49	22.5215	0	0	1	55	10	1	0	0	0	0	0	1	0	0	0	19974.5
10	0	1	51	22.2063	0	0	1	48	14	0	1	1	0	1	1	0	0	0	0	14907.8
11	0	1	52	25.2363	1	0	1	72	15	0	2	1	1	1	1	0	0	0	0	15831
12	0	0	52	24.2215	0	0	2	55	19	0	1	1	0	1	1	0	0	0	0	13492.4
13	0	1	53	22.213	0	0	1	46	16	1	2	0	0	0	0	0	0	0	0	17054.3
14	0	0	53	23.8751	0	0	1	50	10	1	1	1	0	1	1	0	0	0	0	15409.8
15	0	0	55	21.4533	0	1	1	51	13	2	0	1	0	1	1	0	0	0	0	14810.1
16	0	0	56	23.8751	0	0	1	55	15	1	1	0	1	1	1	0	0	0	0	15830.1
17	0	1	56	27.3438	0	0	2	55	13	1	0	1	1	1	1	0	0	0	0	14123.8
18	0	1	56	30.3302	0	0	1	25	15	1	2	1	0	0	1	0	0	0	0	16758.4
19	0	1	58	24.4646	0	0	1	30	10	0	1	0	0	0	1	0	0	0	0	18787.8
20	0	0	58	22.8571	0	0	1	90	12	0	0	0	0	1	1	0	0	0	0	13165.1
21	0	0	60	24.2424	0	0	2	50	16	0	1	1	0	1	1	0	0	0	0	17066.4
22	0	0	50	23.3067	0	1	1	50	12	1	2	0	1	1	1	0	0	0	0	14807.8
23	0	0	46	23.8751	0	1	1	39	14	2	1	1	1	1	1	0	0	0	0	16856.8
24	0	1	48	23.3726	0	0	1	100	17	0	1	1	1	0	1	0	1	0	1	16942.2
25	0	0	68	25.6055	0	0	1	48	11	2	2	1	0	1	1	0	0	0	0	20314.3
26	0	0	39	22.0386	0	0	1	60	15	1	1	0	1	0	1	0	0	0	0	16649
27	0	0	42	19.8177	0	0	1	51	13	3	0	1	0	1	1	0	0	0	0	15036
28	0	1	47	22.8889	0	0	1	54	11	0	2	0	1	1	1	0	0	0	0	16019.8
29	0	0	49	17.7778	1	0	1	55	13	0	0	1	0	1	1	0	0	0	0	16837.3
30	0	1	51	20	0	0	1	32	10	1	0	1	0	1	1	0	0	0	0	15686.2
31	1	0	30	24.3141	0	0	1	55	20	1	2	1	1	1	1	0	0	0	0	16746.1
32	1	1	31	29.7268	1	0	1	36	11	1	1	1	0	0	0	0	0	0	0	18724.7
33	1	0	32	27.3356	0	1	1	45	14	1	2	1	0	1	1	0	0	0	0	15750.6
34	1	1	33	24.8358	1	0	1	42	13	0	0	1	1	1	1	0	0	0	0	16678.9
35	1	0	51	28.578	0	1	1	71	1	1	1	1	1	1	1	0	0	0	1	18420.8
36	1	0	52	24.7676	0	0	1	50	10	3	0	1	1	1	1	0	0	0	0	15042.6
37	1	1	53	25.5102	0	0	1	57	18	2	0	1	0	1	1	0	0	0	0	16117
38	1	0	53	29.4118	0	0	1	65	10	0	2	0	0	1	1	0	0	0	0	17561.5
39	1	0	54	18.0697	0	0	1	45	12	1	1	1	1	0	1	0	0	0	0	16511.5
40	1	0	54	24.5779	0	0	1	36	10	1	1	1	1	1	1	0	0	0	0	14127.5
41	1	0	54	26.6728	0	0	1	60	18	0	2	1	0	1	1	0	0	0	0	15451.7
42	1	0	55	23.6244	0	0	2	28	10	0	2	1	1	1	1	0	0	0	0	14156.9
43	1	1	55	24.4444	0	0	1	30	10	0	1	1	1	1	1	0	0	0	0	14750.5
44	1	0	57	23.0469	0	0	1	22	8	1	0	0	0	1	1	0	0	0	0	14369.3
45	1	0	58	24.7405	0	0	1	30	15	3	1	0	0	1	1	0	0	0	0	13945
46	1	0	60	24.977	0	0	2	62	17	1	2	1	1	1	1	0	0	0	0	16575
47	1	0	32	22.0386	0	0	1	55	14	2	0	1	0	1	1	0	0	0	0	15081.5
48	1	1	43	23.4952	0	0	1	50	15	0	1	1	0	1	1	0	0	0	0	15343.1
49	1	1	43	23.5556	0	0	1	38	11	3	0	1	0	1	1	0	0	0	0	13974.2
50	1	0	53	24.7934	0	0	1	47	12	0	1	1	1	1	1	0	0	0	0	14726.6
51	1	1	53	28.9062	1	0	2	49	11	0	1	0	0	1	1	0	1	0	0	13493.5
52	1	1	34	25.1039	0	0	1	56	15	0	0	0	0	1	1	0	0	0	0	12273.7
53	1	0	35	25.3902	0	0	1	60	16	0	2	0	0	1	1	0	0	0	0	10170.9
54	1	1	38	21.0938	0	1	1	41	14	0	1	1	0	1	1	0	0	0	0	13746.5
55	1	0	40	24.7409	1	0	1	25	13	1	0	0	0	1	1	0	0	0	0	11671.6
56	1	0	40	27.4756	0	1	1	52	16	0	2	1	1	1	1	0	0	0	0	12466.4
57	1	0	50	22.1367	0	0	2	60	14	1	0	1	1	1	1	0	0	0	0	14947.6
58	1	1	40	23.2434	0	1	1	41	12	3	1	0	0	1	1	0	0	0	0	15495.5
59	1	1	45	19.3962	0	0	1	40	10	2	0	1	1	1	1	0	0	0	0	13873.3
60	1	0	38	23.5294	0	0	1	32	10	1	2	1	0	1	1	0	0	0	0	13229.2
Supplementary Table S.1 Details of patients in the two groups
